# Supplementary material for: Mechanistic Studies on Rhodium-Catalyzed Chemoselective Cycloaddition of Ene-Vinylidenecyclopropanes: Water-Assisted Proton Transfer
Source: Molecules. 2024 Feb 29;29(5):1085. doi: 10.3390/molecules29051085 (PMC10934677; doi:10.3390/molecules29051085)
Supplement: Supplementary file 1 [file molecules-29-01085-s001.zip]

Archive with 1 entries (1 files):
- molecules-2881838-supplementary.pdf
